# Supplementary material for: An Assessment of the Oral and Inhalation Acute Toxicity of Nickel Oxide Nanoparticles in Rats
Source: Nanomaterials (Basel). 2023 Jan 7;13(2):261. doi: 10.3390/nano13020261 (PMC9860552; doi:10.3390/nano13020261)
Supplement: Supplementary file 1 [file nanomaterials-13-00261-s001.zip]

Archive with 1 entries (1 files):
- nanomaterials-2139867-Supplemental Information.pdf
